# Supplementary material for: Intestinal Klebsiella pneumoniae Contributes to Pneumonia by Synthesizing Glutamine in Multiple Myeloma
Source: Cancers (Basel). 2022 Aug 29;14(17):4188. doi: 10.3390/cancers14174188 (PMC9454521; doi:10.3390/cancers14174188)
Supplement: Supplementary file 1 [file cancers-14-04188-s001.zip]

Archive with 1 entries (1 files):
- cancers-1863229-supplementary.pdf
